# Supplementary material for: Expression and characterization of a potential exopolysaccharide from a newly isolated halophilic thermotolerant bacteria Halomonas nitroreducens strain WB1
Source: PeerJ. 2018 Apr 24;6:e4684. doi: 10.7717/peerj.4684 (PMC5922230; doi:10.7717/peerj.4684)
Supplement: Supplemental Information 1 [file peerj-06-4684-s001.txt]

>MG923810
AGAGTTTGATCATGGCTCAGATTGAACGCTGGCGGCAGGCCTAACACATGCAAGTCGAG
CGGAAACGATGGAAGCTTGCTTCCAGGCGTCGAGCGGCGGACGGGTGAGTAATGCATAG
GAATCTGCCCGGTAGTGGGGGATAACCTGAGGAAACTCAGGCTAATACCGCATACGCCC
TACGGGGGAAAGCAGGGGATCTTCGGACCTTGCGCTATCGGATGAGCCTATGTCGGATT
AGCTTGTTGGTGAGGTAATGGCTCACCAAGGCCGCGATCCGTAGCTGGTCTGAGAGGAT
GATCAGCCACATCGGGACTGAGACACGGCCCGAACTCCTACGGGAGGCAGCAGTGGGGA
ATATTGGACAATGGGCGAAAGCCTGATCCAGCCATGCCGCGTGTGTGAAGAAGGCCTTC
GGGTTGTAAAGCACTTTCAGCGAGGAAGAACGCTTCTGGGCTAATACCCCAGAGGGAAG
ACATCACTCACAGAAGAAGCACCGGCTAACTCCGTGCCAGCAGCCGCGGTAATACGGAG
GGTGCGAGCGTTAATCGGAATTACTGGGCGTAAAGCGCGCGTAGGCGGCTTGATAAGCC
GGTTGTGAAAGCCCCGGGCTCAACCTGGGAACGGCATCCGGAACTGTCAGGCTAGAGTG
CAGGAGAGGAAGGTAGAATTCCCGGTGTAGCGGTGAAATGCGTAGAGATCGGGAGGAA
TACCAGTGGCGAAGGCGGCCTTCTGGACTGACACTGACGCTGAGGTGCGAAAGCGTGGG
TAGCAAACAGGATTAGATACCCTGGTAGTCCACGCCGTAAACGATGTCGACTAGCCGTT
GGGGTCCTTGAGACCTTTGTGGCGCAGTTAACGCGATAAGTCGACCGCCTGGGGAGTAC
GGCCGCAAGGTTAAAACTCAAATGAATTGACGGGGGCCCGCACAAGCGGTGGAGCATGT
GGTTTAATTCGATGCAACGCGAAGAACCTTACCTACCCTTGACATCGTGCGAACTTTCCA
GAGATGGATTGGTGCCTTCGGGAACGCACAGACAGGTGCTGCATGGCTGTCGTCAGCTC
GTGTTGTGAAATGTTGGGTTAAGTCCCGTAACGAGCGCAACCCTTGTCCCTATTTGCCAG
CGATTCGGTCGGGAACTCTAGGGAGACTGCCGGTGACAAACCGGAGGAAGGTGGGGAC
GACGTCAAGTCATCATGGCCCTTACGGGTAGGGCTACACACGTGCTACAATGGTCGGTAC
AATGGGTTGCAAAGCCGCGAGGTGGAGCTAATCCCATAAAGCCGGTCTCAGTCCGGATC
GGAGTCTGCAACTCGACTCCGTGAAGTCGGAATCGCTAGTAATCGTGAATCAGAATGTC
ACGGTGAATACGTTCCCGGGCCTTGTACACACCGCCCGTCACACCATGGGAGTGGACTGC
ACCAGAAGTGGTTAGCCTAACTTCGGAGGGCGATCACCACGGTGTG
